# Supplementary material for: Lessons learned from interdisciplinary US national science foundation research traineeship-supported graduate programs
Source: PLoS One. 2026 Feb 20;21(2):e0343307. doi: 10.1371/journal.pone.0343307 (PMC12923050; doi:10.1371/journal.pone.0343307)
Supplement: S1 Table — (XLSX) [file pone.0343307.s001.xlsx]

## Sheet: Table Headers from Annual Proje
Table Headers from Annual Project Reports
Professional Development Activity Description
Professional Skills Targeted
Method of Delivery
Length and Frequency of Activity
Required/ Optional for Trainees
Stakeholders Served
Approximate Total Number of Participants
Number NRT-funded Trainees
Number Non-NRT-funded Trainees
Number Non-trainee Graduate Students
