# Supplementary material for: Lessons learned from interdisciplinary US national science foundation research traineeship-supported graduate programs
Source: PLoS One. 2026 Feb 20;21(2):e0343307. doi: 10.1371/journal.pone.0343307 (PMC12923050; doi:10.1371/journal.pone.0343307)
Supplement: S2 Table — (XLSX) [file pone.0343307.s002.xlsx]

## Sheet: Sheet1
NRT Programs
Program	Institution type A	Public (1) or private (0)	Region	Keywords	NSF BIG IDEA
1	R1	1	Midwest	Computational science; plant biology	Harnessing the Data Revolution for 21st- Century Science and Engineering - HDR
2	R1	1	Southeast	Climate; Science Communication; resilient communities
3	R1	0	Northeast	Urban biogeoscience; environment
4	R1	1	Southeast	Disaster Resilience and Risk Management
5	R1	1	Southwest	Public Administration and Policy; Computer Science; Civil, Environmental and Sustainable Engineering; Human Systems Engineering; Robotics and Autonomous Systems
6	R1	1	Northeast	Climate Change
7	R2	0	Northeast	Data science, Analytics, Engineering	Innovations at the Nexus of Food, Energy and Water Systems (INFEWS)
8	R1	1	Northeast	Data Science, Network Biology, Physics, Math, Life Sciences, Computer Science, Computer Engineering
9	R1	1	Midwest	Astrophysics, Computer Science, Electrical Engineering, Physics and Statistics.
10	R1	1	Midwest	Materials science; data science
11	R2	0	Northeast	Human Robot Interaction and the future of work
12	R1	1	Southwest	FEWS challenges in indigenous areas	Innovations at the Nexus of Food, Energy and Water Systems (INFEWS)
13	R1	1	Midwest	Chemistry, chemical engineering and computer science
14	R2	1	Southwest	Ecology, Climate / Climate Change, Informatics (analysis of large data sets, statistical models, model development, etc)
15	R2	1	West	Marine Science, Oceanography, Global Climate Change, Estuarine Science, Marine Biology, Societal Challenges, Marine Coastal Ecology
16	R1	1	West	marine science to policy
17	R1	0	Midwest	chemistry, physics, biology, engineering, math, and business,	Understanding the Rules of Life - URoL
18	R1	1	West	Integrated Urban Solutions for Food, Energy, and Water Management	Innovations at the Nexus of Food, Energy and Water Systems (INFEWS)
19	R1	1	Northeast	Innovations at the nexus of food, energy and water (FEW) systems	Innovations at the Nexus of Food, Energy and Water Systems (INFEWS)
20	R1	1	Midwest	INFEWS interdisciplinary: agronomy, biological sciences, biological systems engineering, civil engineering, computer sciences, economics, entomology, environmental science, geosciences, natural resources, plant sciences, public policy	Innovations at the Nexus of Food, Energy and Water Systems (INFEWS)
