# Supplementary material for: Lessons learned from interdisciplinary US national science foundation research traineeship-supported graduate programs
Source: PLoS One. 2026 Feb 20;21(2):e0343307. doi: 10.1371/journal.pone.0343307 (PMC12923050; doi:10.1371/journal.pone.0343307)
Supplement: S3 Table — (XLSX) [file pone.0343307.s003.xlsx]

## Sheet: Codebook
Codebook to Analyze Report Table
Activity description
1	Meeting (not as formal, e.g., brainstorming, updating info, mentoring students)
2	Workshop/panel/boot camp
3	Course
4	NRT seminar
5	NRT symposium or Conference
6	Retreat/social activities
7	Internship
8	Outreach activity
9	Other (e.g., non-NRT specific seminar, symposium, conference)
88	Unknown (can't determine from description)
Professional skills targeted
1	Training in interdisciplinary skills (science policy, data management)
2	Training in disciplinary technical skills (IRB--human & animal, library, citation)
3	Critical thinking (e.g., idea generation scenarios)
4	Critical thinking - ethics
5	Team science & collaboration skill development
6	Teaching & Mentoring (training about teaching & mentoring)
7	Entrepreneurship & intellectual property
8	Communication/Pres to interdisciplinary audience - academic
9	Communication/Pres to interdisciplinary audience - non-academic (multimedia)
10	Broadening participation (diversity, equity, inclusion, cultural preparation, cultural immersion)
11	Job readiness (e.g., received mentoring, active listening, conflict resolution, time mgt, networking, wellness, professional preparation/readiness, real world skills, receive mentoring, job search, academic success)
12	Others (e.g., lecture, presentation [unknown type], communication [unknown type], discussion)
Stakeholders Served
1	Trainees (funded & non-funded)
2	Other graduate students
3	Faculty
4	Program Coordinator/staff
5	Advisory Committee/evaluator
6	Organization offering internship
7	Partner organization
8	Public stakeholders (e.g., general public, middle school students)
9	Others
88	Unknown (can't determine from description)
99	no response or description provided
Length of activity
888	Unknown (can't determine from description)
999	no response or description provided
Participant profile
Approximate Total Number of Participants
777	Others (for unusually high numbers)
888	Unknown (can't determine from description)
999	N/A or no response
Number of NRT-funded Trainees
888	Unknown (can't determine from description)
999	N/A or no response
Numer of Non-NRT-funded Trainees
888	Unknown (can't determine from description)
999	N/A or no response
Number of Non-trainee Graduate Students
777	Others (for unusually high numbers)
888	Unknown (can't determine from description)
999	N/A or no response
