# Supplementary material for: Lessons learned from interdisciplinary US national science foundation research traineeship-supported graduate programs
Source: PLoS One. 2026 Feb 20;21(2):e0343307. doi: 10.1371/journal.pone.0343307 (PMC12923050; doi:10.1371/journal.pone.0343307)
Supplement: S6 Table — (XLSX) [file pone.0343307.s006.xlsx]

## Sheet: Sheet 1
Anonymized Data Set from Study
	Coder	ID	Row	ActDes	ProfSkill	MthDel	Length	Freq	ReqOpt	StkSrvd	TNumPart	NumFun	NumNFun	NumNTrain
0	1	5	1	2	7,3,1	2	75	1	1	1,4	14	7	6	0
1	1	5	2	2	11,8,12	2	60	1	1	1,2,4	14	6	6	1
2	1	5	3	2	8	2	60	1	1	1,4	11	6	4	0
3	1	5	4	2	11,12,2,8	2	45	1	1	1,4	14	7	6	0
4	1	5	5	2	2,8,12	2	75	1	1	1,4	12	7	4	0			Coder
5	1	5	6	2	2,8,11,12	2	60	1	1	1,2,4	10	4	4	1			ID		Program ID
6	1	5	7	2	9,8	2	60	1	1	1,4	9	5	3	0			Row
7	1	5	8	2	7,11	2	75	1	1	1,4	14	7	6	0			ActDes		Activity Description
8	1	5	9	2	7,11	2	60	1	1	1,4	17	10	6	0			ProfSkill		Professional skill
9	1	5	10	6	11,12	2	35	1	1	1,4	32	10	6	1			MthDel		Method of delivery
10	1	5	11	2	7,4	2	60	1	1	1,4	17	10	6	0			Length
11	1	14	1	4	2	2	60	2	1	88,3	99	999	999	999			Freq		Frequency
12	1	14	2	3	5	2	60	2	1	88	8	3	5	0			ReqOpt		Required/Optional activity
13	1	14	3	2	8,9	3	60	3	1	88,3	99	999	999	999			StkSrvd		Stakeholders served
14	1	14	4	2	6	2	180	5	2	88	11	7	4	0			TNumPart		Total number of participants
15	1	14	5	2	6	2	180	5	2	3	14	888	888	888			NumFun		Number of funded participants
16	1	14	6	1	5,6	3	60	3	2	88	99	999	999	999			NumNFun		Number of non-funded participants
17	1	10	1	2	88,1	2	60	1	1	1,2	13	6	7	0			NumNTrain		Number of non-Trainees
18	1	10	2	4	11,12	2	60	1	1	1,2	13	6	7	0
19	1	10	3	4	2,1	2	60	1	1	1,2	13	6	7	0
20	1	10	4	4	2,12	2	60	1	1	1,2	13	6	7	0
21	1	10	5	4	2	2	60	1	1	1,2	13	6	7	0
22	1	10	6	4	11,12	2	60	1	1	1,2	13	6	7	0
23	1	10	7	4	9,12	88	60	1	1	1,2	13	6	7	0
24	1	10	8	4	2	88	60	1	1	1,2	20	12	8	0
25	1	10	9	4	2	88	60	1	1	1,2	20	12	8	0
26	1	10	10	4	8,12	88	60	1	1	1,2	20	12	8	0
27	1	10	11	4	11	88	60	1	1	1,2	20	12	8	0
28	1	10	12	4	2	88	60	1	1	1,2	20	12	8	0
29	1	10	13	4	1	99	60	1	1	1	20	12	8	0
30	1	10	14	4	11	99	60	1	1	1	20	12	8	0
31	1	10	15	4	10	99	60	1	1	1	20	12	8	0
32	1	10	16	4	1,88	99	60	1	1	1	20	12	8	0
33	1	10	17	4	1,88	99	60	1	1	1	20	12	8	0
34	1	10	18	4	12	99	60	1	1	1	20	12	8	0
35	1	10	19	4	1,4	99	60	1	1	1	20	12	8	0
36	1	10	20	4	11	99	60	1	1	1	20	12	8	0
37	1	10	21	4	12	99	60	1	1	1	15	10	5	0
38	1	10	22	4	11	99	60	1	1	1	8	6	2	0
39	1	10	23	4	2	99	60	1	1	1	15	10	5	0
40	1	10	24	4	2	99	60	1	1	1	15	10	5	0
41	1	10	25	4	2	99	60	1	1	1	15	10	5	0
42	1	20	1	1	8,5	99	60	2	1	1,3,4	20	10	4	0
43	1	20	2	4	11,88	2	120	3	1	1,2,3,4,9	888	3	0	888
44	1	20	3	1	5	99	888	99	1	1,2	18	10	6	2
45	1	20	4	7	11	99	888	99	2	1,6,8	4	1	3	0
46	1	20	5	6	5,88	1	888	99	1	1	11	9	0	0
47	1	20	6	2	12	2	480	99	2	2	30	2	0	26
48	1	20	7	9	8,11,12	2	960	99	2	9	100	2	0	80
49	1	20	8	4	1	2	60	99	1	1,3,4	15	7	3	0
50	1	20	9	9	11,12	2	888	99	2	9,88	289	1	3	13
51	1	20	10	4	1,10	2	60	99	1	1,3,4	18	8	3	0
52	1	20	11	4	1,10	2	60	99	1	1,3,4	16	8	3	0
53	1	20	12	9	11,12	2	480	99	2	1,88	777	1	0	999
54	1	20	13	8	13,12,6	3	600	99	2	1,8	15	3	0	12
55	1	20	14	9	11,12	1	480	99	2	1,88	235	1	0	75
56	1	20	15	2	1,11	1	480	99	2	1,88	23	1	0	15
57	1	20	16	9	11,12	1	888	99	2	1,88	350	1	0	200
58	1	20	17	9	12,10,5	2	60	99	1	1,3,4	16	8	3	0
59	1	20	18	9	10	1	90	99	2	8,88	225	2	1	20
60	1	20	19	4	2	2	60	99	1	1,3,4	14	7	2	0
61	1	20	20	2	11,12,10	2	60	99	1	1,3,4	16	8	2	0
62	2	1	1	3	3,6,5,1,8,11,10	88	80	2	1	1,2	13	6	5	2
63	2	1	2	3	8,1,5,2,3	88	80	2	1	1,2	56	11	3	42
64	2	1	3	2	8,5,2,1	88	80	2	1	1,2	13	10	2	1
65	2	1	4	6	8,5,11	2	480	1	1	1	16	12	6	0
66	2	1	5	1	8,11	2	480	1	2	1	30	3	0	0
67	2	1	6	1	8	2	60	1	2	1	12	12	0	0
68	2	1	7	6	8,11	1	30	3	2	1	8	6	2	0
69	2	1	8	2	8	88	120	1	2	1	25	10	10	0
70	2	6	1	2	1,5	2	120	1	1	1	8	2	2	0
71	2	6	2	3	1,5	1	180	2	1	1,2	10	2	0	8
72	2	6	3	3	5,9	1	180	2	1	1,2	10	2	1	7
73	2	6	4	3	9	1	360	1	1	1	2	2	0	0
74	2	6	5	3	1,5,9,10	1	180	2	1	1	14	5	2	7
75	2	6	6	1	2,11	1	60	1	2	1,2	12	0	1	11
76	2	6	7	1	1,2,5	1	90	1	2	1	10	6	4	0
77	2	11	1	2	2,8	2	120	1	1	1,2,3	40	3	3	29
78	2	11	2	4	2	2	60	1	1	1,2,3	29	8	5	15
79	2	11	3	4	2	2	60	1	2	1,2,3	53	5	3	27
80	2	11	4	4	5	2	60	1	1	1	13	4	9	0
81	2	11	5	4	2	2	60	1	1	1,2	31	0	11	15
82	2	11	6	4	2	2	60	1	1	1,2	33	1	8	12
83	2	11	7	4	2	2	60	1	1	1,2	13	888	888	888
84	2	11	8	2	11	2	60	1	1	1,2	17	3	7	7
85	2	11	9	9	8	2	60	1	2	1	6	999	999	999
86	2	11	10	1	2,8	2	120	1	99	99	12	999	999	999
87	2	15	1	1	5,11	88	480	5	1	1,2,3,4	35	25	9	4
88	2	15	2	3	11,12,4,1,2	88	180	2	1	1,2	15	11	2	2
89	2	15	3	9	11	2	999	88	1	1	13	11	2	0
90	2	15	4	1	9,11,88	2	60	2	99	4	1	0	0	0
91	2	15	5	1	11,9,88,6	2	60	3	99	4,7	2	0	0	0
92	2	15	6	1	6	88	180	1	1	3	20	0	0	0
93	2	15	7	2	11	88	60	4	1	1	40	25	9	0
94	2	15	8	1	11,8	2	60	2	1	1,2	35	20	8	7
95	2	15	9	2	6,9	2	150	1	2	1,2,3,4	32	23	6	3
96	2	15	10	2	6,10	1	540	1	1	1	30	19	9	2
97	2	4	1	3	1,3,5	1	180	2	1	1,2	17	5	8	4
98	2	4	2	3	1,3,8	1	60	2	1	1	11	5	6	0
99	2	4	3	3	1,5	1	60	2	1	1	12	4	8	0
100	2	4	4	3	9,11,8	1	180	2	1	1,2	24	5	3	16
101	2	4	5	3	1,5	1	60	2	1	1	12	4	8	0
102	2	4	6	3	1,3,5	1	60	2	1	1	13	5	8	0
103	2	4	7	1	8,1,5	1	120	1	1	1	23	5	17	0
104	2	4	8	4	9	1	75	1	1	1	19	3	16	0
105	2	4	9	8	9	1	480	1	2	1,2,3,8	13	0	3	10
106	2	4	10	9	8	1	480	1	2	1,2,9	188	1	6	44
107	2	4	11	2	8,11	1	480	1	2	1,2,3,9	999	0	1	999
108	3	3	1	2	3,5	99	180	1	1	1,3,4	23	9	11	0
109	3	3	2	2	8,9,12	99	90	1	2	1,2,4	16	1	4	7
110	3	3	3	2	3,11,12	99	90	1	1	1,4	14	4	7	1
111	3	3	4	2	3,5,12	99	60	1	1	1,3,4	20	7	9	1
112	3	3	5	2	3,11,12	99	90	1	2	1,2,3,4	14	1	1	9
113	3	3	6	1,8,9,88	3,9,11,13	99	150	1	1	1,5,7	16	4	4	0
114	3	3	7	2	9,11,12	99	90	1	1	1,2,3,4	14	5	5	0
115	3	3	8	8,9	3,11,12,13	99	60	1	2	1,3,4,5,7	21	2	2	0
116	3	3	9	2,9	10,12,13,88	99	90	1	2	1,2,3,4	42	3	1	17
117	3	3	10	2	3,6,10,11,13	99	120	1	1	1,2,3,4,9	27	4	9	2
118	3	3	11	5	3,8,11,12	99	120	1	1	1,2,3,8	77	8	12	6
119	3	3	12	2	9,12	99	90	1	2	1,2,3,4	15	3	5	0
120	3	8	1	8,9	8,9	1	150	2	1	1	20	7	12	1
121	3	8	2	8,9	8,9	1	14	2	1	1	19	10	9	0
122	3	8	3	8,9	8,9	1	4	2	1	1	19	10	9	0
123	3	8	4	8,9	8,9	1	25	2	1	1	13	7	6	0
124	3	8	5	9	2,6,8,9	2	120	1	2	1,2,9	101	6	14	81
125	3	8	6	9	2,6,8,9	2	90	1	2	1,2,9	97	3	7	87
126	3	8	7	9	2,6,8,9,11	1	120	1	2	1,2,9	39	10	16	13
127	3	8	8	8,9	8,9	2	210	1	2	1,2,3	82	6	17	59
128	3	8	9	8,9	8,9	2	2	1	1	1,2	82	6	17	59
129	3	8	10	88	11,88	2	120	2	2	1,2,3	175	6	21	148
130	3	12	1	1	1,5,7,10,12,13,88	2	120	1	1	1,2,3	40	3	3	29
131	3	12	2	1,2	6,10,12	2	60	1	1	1,2,3	29	8	5	15
132	3	12	3	2	5,6,10,88	1	888	1	2	1,3,9,88	10	1	1	0
133	3	12	4	5	1,5,8,11,12	88,99	888	1	2	1,3,9	100	3	1	888
134	3	12	5	2	7,11,12	88,99	120	1	1	1,3	13	7	6	0
135	3	12	6	4	10,11	88,99	60	3	1	1,3,7,8,9,88	24	7	6	12
136	3	12	7	1,2	2,3,10	88,99	120	1	1	1,3,7,8,9,88	100	7	6	31
137	3	12	8	88	8,11,12	88,99	180	1	2	1,3,8,9	75	2	2	888
138	3	12	9	3	2,3,5,6,10,12	88,99	240	2	1	1	7	6	0	1
139	3	12	10	88	8,11,12	2	420	1	2	1,3,8,9	900	2	2	888
140	3	12	11	2	1,5,10,11,12	2	888	1	2	1,3,7,8,9,88	400	6	4	4
141	3	13	1	3	5,8,11	2	60	1	2	1,2,3,4,9	22	4	3	5
142	3	13	2	3	2,8	2	60	1	1	1,2,3,4,9	20	4	4	4
143	3	13	3	3	4	2	60	1	1	1,2,3,4,9	18	4	4	4
144	3	13	4	3	11	2	60	1	1	1,2,3,4,9	20	4	4	4
145	3	13	5	3	11	2	60	1	1	1,2,3,4,9	18	4	4	4
146	3	13	6	3	11	2	45	1	1	1,2,3,4,9	18	4	4	4
147	3	13	7	3	9	2	15	1	1	1,2,3,4,9	18	4	4	4
148	3	13	8	3	11	2	60	1	1	1,2,3,4,9	18	4	4	4
149	3	13	9	3	2	2	60	1	1	1,2,3,4,9	22	4	4	4
150	3	13	10	3	2	2	60	1	1	1,2,3,4,9	22	4	4	4
151	3	13	11	3	2,8	2	60	1	1	1,2,3,4,9	18	4	4	4
152	3	13	12	3	5,8,11	2	60	1	2	1,2,3,4,9	18	4	4	4
153	3	13	13	3	3,5,11,88	2	120	4	1	1,3	22	6	7	0
154	3	13	14	3	9	2	60	1	1	1,2	18	6	7	4
155	3	13	15	3	11	2	120	1	1	1,2,3,4,9	25	6	7	4
156	3	13	16	3	11	2	60	1	2	1,2,3	14	3	3	3
157	3	13	17	3	11	2	60	1	2	1,2,3	14	3	3	3
158	3	13	18	3	4,10	2	60	1	1	1,2	25	6	7	4
159	3	13	19	3	11	2	60	1	2	1,2,9	30	1	2	1
160	3	13	20	3	4	2	60	1	2	1,2,9	30	2	2	1
161	3	13	21	3	11	2	60	1	2	1,2,9	30	3	3	2
162	3	17	1	3	1,2	88	110	2	1	1,2,9	31	0	0	24
163	3	17	2	3	1,2	88	110	2	2	1,2,9	19	0	0	13
164	3	18	1	1,4	5,8,11,88	2	60	2	1	1,2,3,4	21	9	12	0
165	3	18	2	3,4	4,8,9,11,88	2	60	2	1	1,2,3,4,9	30	21	8	12
166	3	18	3	3	1,5,8,9,10,11	2	180	2	1	1,2,3,9	39	3	5	31
167	3	18	4	3	1,5,8,10,11	1	180	2	1	1,2,3,9	22	9	13	2
168	3	18	5	1	1,5,6,8,9	1	60	1	2	1,2,3,4,9	45	3	1	42
169	3	18	6	8	5,6,8,9,11,13	1,2	240	3	2	1,2,3,4,8	10	2	1	7
170	3	18	7	1	5,6,8,9,11	1,2	60	3	1	1,2,3,4	34	23	11	0
171	4	7	1	1,2	5,6,8,9	1	150	99	1	1,2,3,9	30	0	2	5
172	4	7	2	1,2	1,2,5,6,8,9	1	150	99	1	1,2,3,9	30	0	2	5
173	4	7	3	1,2	8,11,12	1	90	99	1	1,9	30	0	2	5
174	4	7	4	1,2	1,5,8,9	1	90	99	1	1,9	30	0	2	5
175	4	7	5	1,2	1,6,8,9	1	90	99	1	1,9	30	0	2	5
176	4	16	1	1	5,8,9	1	60	2	1	1,2,3	28	7	1	2
177	4	16	2	9	5,8,9	1	888	2	1	1,2,7	38	8	0	0
178	4	16	3	9	5,9,8,11,13	1,2	888	88	1	1,7	58	8	0	2
179	4	16	4	2	8,9,11	1	480	1	1	1,3	23	7	1	888
180	4	16	5	3	8,9,11	1	888	2	1	1,2,3	20	7	1	7
181	4	16	6	3	2	1	888	2	1	1,2,3	15	7	1	2
182	4	16	7	3	2	1	888	2	1	1,2,3	41	6	1	26
183	4	16	8	1	5,6,8,11	1	888	1	1	1,2	11	3	0	3
184	4	16	9	5	5,8	2	180	1	1	1,2,3	81	6	1	10
185	4	16	10	2	5,8,9,11	2	960	1	1	1,2,3	25	6	1	2
186	4	16	11	4	5,8	2	888	1	1	1,2,3	3	12	3	34
187	4	9	1	88	11	2	150	88	1	1,3	12	9	3	888
188	4	9	2	88	12	2	120	88	1	1,3	12	9	3	999
189	4	9	3	2	11	2	90	88	2	1,3	7	5	2	999
190	4	9	4	4	10,11	2	60	3	2	1,3	3	3	0	999
191	4	19	1	3	9,8,1,5,12	2	150	2	1	1	11	8	3	0
192	4	19	2	2,8	1,3,11,13	1	180	1	2	1,3,4	6	3	3	0
193	4	19	3	5	1,5,8,12	1	240	1	1	1,3,4	45	15	8	0
194	4	19	4	2	6,7,8,9,11	2	1200	5	1	1,2,3,4	16	9	3	0
195	4	2	1	1	1,8,9	1,2,3	120	2	1	4,3,1	10	4	3	999
196	4	2	2	1	5,1,11,6	2	135	3	88	3,4,5,9	12	999	999	999
197	4	2	3	1	5,6	2,3	90	4	1	4,3,1	12	4	3	999
198	4	2	4	2	3	2	75	4	1	4,1,3,5	12	4	3	0
199	4	2	5	3	2	2	150	2	1	1,2	8	4	2	2
200	4	2	6	6	2,5	1,2	150	4	2	1,2,3,4	10	4	3	1
201	4	2	7	2	6,11	1	60	1	1	1,2,3,4	11	4	3	0
202	4	2	8	2	8,2,12,9	2	450	4	2	1,2,3,4	3	1	1	15
203	4	2	9	2	6	1	150	4	1	1,2	7	4	3	0
204	4	2	10	4	1,3	2	450	4	2	1,2,3,7	5	3	2	35
205	4	2	11	2	1,8	2	120	4	2	1,2,3	3	2	1	4
206	4	2	12	2	10	2	60	1	1	1,2,3,7	45	4	3	30
207	4	2	13	1	5,11,6	2	360	4	88	3,4,5	18	999	999	999
208	4	2	14	2	11	2	60	1	88	3,4,5	12	999	999	999
209	4	2	15	5	8	2	720	1	88	3,4,5	60	999	999	999
210	4	2	16	2	6	1	75	5	1	3	5	999	999	999
211	4	2	17	2	8,9	1	90	2	1	1,2,4	9	4	2	3
212	4	2	18	3	8,2,12,3	3	90	2	2	1,2,9	8	1	0	2
213	4	2	19	3	8,2,12,9	1	180	2	2	1,2	6	2	1	3
214	4	2	20	4	2,8,10	2	60	1	1	1,2,3,7	51	4	3	39
215	4	2	21	1	8	2	480	1	1	1,2,3,4,8,9	42	4	3	24
216	4	2	22	2	6	1	75	5	1	1,2,3	12	4	3	999
217	4	2	23	8	9,13	1	180	1	2	1,2,3,7	200	3	2	165
218	4	2	24	8	9,13,5	1	90	1	1	1,2,3,7	106	4	3	40
219	4	2	25	2	9,6	1	90	1	2	1,2,3	20	2	0	2
220	4	2	26	9	8,6,3	1	90	1	2	1,3	16	2	0	0
221	4	2	27	1	2,5,11	3	450	4	1	1,2,3,4	12	4	3	2
222	4	2	28	9	8,2	2	240	1	2	1,2	777	0	1	200
223	4	2	29	9	8,2	2	240	1	2	1,2,3,4,7	777	0	2	200
224	4	2	30	8	8,9	2	180	4	2	1,2	180	0	1	0
225	4	2	31	3	8,9	2	60	1	2	1,2	33	0	1	30
226	4	2	32	9	8,11	2	60	3	2	1,2	30	0	1	25
227	4	2	33	8	13,11,9	2	60	4	2	1,2,3,7	30	1	0	6
228	4	2	34	8	13,11,9	1	120	1	2	1,2,8,7	75	1	0	25
229	4	2	35	9	1,8	2	60	5	2	1,2,3,4,7,8	777	1	2	777
230	4	2	36	8	9,11,13	1	120	1	2	1,2,7,8	125	1	0	40
231	4	2	37	9	9,11,13	2	240	1	2	1,2,7,8	75	1	0	50
232	4	2	38	8	8,9	2	888	5	2	1,2	888	2	2	888
233	4	2	39	4	1,11,9	2	60	1	2	1,2,7,8	40	1	0	20
234	4	2	40	3	10	2	60	1	2	3,9	888	1	0	888
235	4	2	41	9	2,11,3	2	888	1	2	1,2,3,9	25	0	1	25
236	4	2	42	8	9	1	180	1	2	2,7,8,9	20	1	0	2
237	4	2	43	8	8	2	60	1	2	3,9	10	1	0	0
238	4	2	44	3	8,9	2	30	1	2	2,1	30	1	0	12
239	4	2	45	1	5,8,1	1,2,3	888	2	1	7,2,3,1	60	10	3	15
